# Supplementary material for: Does an Integrated Care Intervention for COPD Patients Have Long-Term Effects on Quality of Life and Patient Activation? A Prospective, Open, Controlled Single-Center Intervention Study
Source: PLoS One. 2017 Jan 6;12(1):e0167887. doi: 10.1371/journal.pone.0167887 (PMC5218408; doi:10.1371/journal.pone.0167887)
Supplement: S2 Table — (XLSX) [file pone.0167887.s006.xlsx]

## Sheet: S6_Data___SGRQ_PAM_HADS_ Copy
Intervention_usual	gruppe	age	ut_1	ut_2	ut_3	ut_4	ut_5	ut_6	BMI_recoded	ut_7	ut_8	ut_9	ut_10	ut_11	ut_12	ut_13	ut_14	ut_15	ut_18	ut_20	ut_21	ut_22	ut_23	ut_25	ut_26	ut_27	ut_28_1	ut_28_2	ut_28_3	ut_28_4	ut_28_5	PAM_score_ut	Level_ut	Range_levels	PAM_score_06mnd	Level_06mnd	Range_levels_6mnd	PAM_score_12mnd	Level_12mnd	Range_levels_12mnd	PAM_score_24mnd	Level_24mnd	Range_levels_24mnd	Pam_alle4	HADS_TOT_UT	HADS_GRADING	HADS_ANGST_UT	HADS_DEPRES_UT	VAR00006
1	1	90	2	4	2	158	45	17	1	2	10	3	1.69	76	0.7	46	41.6	9	1	7.44	5.3	6.1	86	4	1	2	1	1	0	0	0	75.4	4	2										0	15	2	6	9	1001
1	1	71	2	3	2	169	47	17	1	2	3	4	0.88	28	0.65	27	74.1	61	1	7.46	5.6	7.2	92	10	3	1	1	1	1	0	0	48.9	2	1	55.6	3	2	48.9	2	1	51	2	1	1	6	0	3	3	1002
1	1	85	1	3	2	175	70	22	2	3		4	3.44	86	0.88	30	25.6	9	2	7.39	6.3	7.4	91	10	1	1	0	0	0	1	1	72.5	4	2	67.8	3	2	55.6	3	2				0	23	2	11	12	1003
1	1	66	2		2	158	51	20	2	1		4	1.32	48	0.51	24	38.6	9		7.42	5.9	8.1	92	3	1	1	1	1	0	0	0	67.8	3	2										0	15	2	9	6	1004
1	1	75	2	3	2	165	70	26	3	3		3	1.77	61	0.86	40	48.6	165	2	7.46	5.7	6.6	90	5	1	1	1	1	1	1	0	51	3	2	67.8	3	2	58.1	3	2				0	8	1	4	4	1005
1	1	71	1		2	177	50	16	1	3	3	4	2.77	62	0.65	19	23.3		1	7.44	4.4	9.7	95	1	1	1	0	1	0	0	0	51	2	1										0	21	2	8	13	1006
1	1	74	2	3	2	159	76	30	3	2	5	4	1.71	64	0.79	39	45.9	9	1	7.44	6.6	7.1	90	11	1	2	1	1	0	0	0	70.2	3	2	77.7	4	2	77.7	4	2	67.8	3	2	1	13	2	12	1	1007
1	1	58	2	4	2	164	74	28	3	3		3	1.36	44	0.81	33	59.8	96	2	7.43	5.2	10.6	97	4	1	1	1	1	0	0	0	67.8	3	2	84.8	4	2	53.2	2	1	67.8	3	2	1	14	2	10	4	1008
1	1	82	1	3	2	178	80	25	2	2	10	4	2.08	49	0.75	24	35.9	131	2	7.48	4.8	7.3	89	5	1	2	1	1	0	0	0	55.6	3	2	67.8	3	2							0	8	1	3	5	1009
1	1	78	2	3	2	162	100	38	3	2	20	3	1.65	62	0.98	50	59.2	9	1	7.4	7.4	10.7	96	7	1	1	1	1	0	0	0	90.7	4	2	70.2	3	2	72.5	4	2	63.1	3	2	1	4	0	2	2	1010
1	1	80	2	3	2	155	43	18	2	2	21	4	1.56	69	0.34	20	21.6	9	1	7.42	6.9	7.6	93	10	1	1	1	1	0	1	0	80.9	4	2	75	4	2	70.2	3	2				0	10	1	7	3	1011
1	1	76	1	4	2	168	58	21	2	3		4	1.37	36	0.54	19	30.8	9	1	7.42	7.5	8.8	94	30	1	2	1	0	0	0	0	75	4	2										0	15	2	6	9	1012
1	1	78	2	4	2	158	49	20	2	3		4	1.75	70	0.7	38	39.9	72	2	7.45	5.9	7.6	92	26	3	1	1	1	1	1	0	90.7	4	2	75	4	2	77.7	4	2	70.2	3	2	1	15	2	10	5	1013
1	1	82	1	4	2	177	54	17	1	3		3	2.26	54	0.97	31	35.9	9	2	7.44	4.9	7.6	91	20	1	1	1	1	0	0	0													0					1014
1	1	75	2	4	2	170	85	29	3	3		4	0.93	30	0.61	26	65.1	9	2	7.45	5.5	6.9	90	5	1	1	1	1	1	0	0	75	4	2	72.5	4	2	53.2	2	1	77.7	4	2	1	9	1	5	4	1015
1	1	67	2	4	2	155	54	22	2	2	1	4	1.06	41	0.42	21	39.5	9	2	7.42	5.9	10	95	7	1	1	1	1	0	0	0	84.8	4	2										0	12	2	5	7	1016
1	1	84	2	3	2	175	49	16	1	2	5	3	1.62	51	0.77	34	47.8	2	2	7.45	5.2	8.9	94	3	1	1	1	0	0	1	0	72.5	4	2										0	8	1	1	7	1017
1	1	81	2	4	2	153	40	17	1	2	7	3	1.66	27	0.77	49	61.9	9	2	7.45	4.8	9.3	96	1	1	2	1	1	0	0	0	75	4	2										0	12	2	7	5	1018
1	1	81	2	4	2	158	62	25	3	3		3	1.57	63	0.78	42	49.6	9	2	7.4	7.9	8.1	82	12	1	2	1	1	0	0	1	55.6	3	2	51	2	1	47	1	1				0	11	2	3	8	1019
1	1	85	2	3	2	160	68	24	2	2	5	3	1.08	44	0.67	38	61.7	9	1	7.48	6.5	9.1	89	9	1	1	1	1	0	1	0				63.1	3	2	75	4	2	65.5	3	2	1					1020
1	1	81	2	3	2	151	54	23.7	2	2	18	4	0.68	33	0.4	26	77.3	9	1	7.44	6.2	10	96	6	1	1	1	1	1	0	0	90.7	4	2	47	1	1	86.1	4	2				0	15	2	9	6	1021
1	1	64	1	3	2	185	102	29	3	2	8	4	2.23	44	0.81	20	36.3	9	2	7.41	6.5	8.6	93	4	1	2	1	1	0	0	0	63.1	3	2	70.2	3	2	63.1	3	2				0	13	2	6	7	1022
1	1	81	1	3	2	183	82	25	2	2	20	4	1.57	34	0.71	21	45.5	9	2	7.38	7.1	8.4	91	7	1	2	1	1	1	1	0	77.7	4	2	72.5	4	2	80.9	4	2				0	13	2	6	7	1023
1	1	62	2	3	2	167	90	32	3	2	5	4	1.19	37	0.5	20	41.6	104	1	7.48	6.7	8.1	94	13	1	1	1	0	0	0	0	60.6	3	2	36.8	1	1	43.7	1	1				0	10	1	6	4	1024
1	1	88	1	4	2	179	75	23	2	2	60	3	2.79	66	1.07	35	51.7	309	1	7.4	5.1	12	97	3	1	1	1	0	0	0	0	72.5	4	2	43.7	1	1	75	4	2	42.2	1	1	1	10	1	5	5	1025
1	1	66	2	4	2	176	72	23	2	2	3	4	1.6	45	0.63	23	52.9	219	1	7.41	6.4	9.2	95	13	1	2	1	0	1	1	0	67.8	3	2	77.7	4	2	80.9	4	2	100	4	2	1	10	1	3	7	1026
1	1	70	1	4	2	178	52	16	1	2	11	4	2.55	56	0.68	19	26.4	127	2	7.4	5.2	9.8	95	9	1	2	1	1	0	0	0	84.8	4	2	84.8	3	2	84.4	4	2	80.9	4	2	1	22	2	12	10	1028
1	1	75	2	4	2	164	51	19	1	2	17	3	1.53	63	0.61	30	39.9	115	2	7.45	5	9.7	95	9	1	1	1	1	0	0	0	40.7	2	1	55.6	3	2	53.2	2	1	75.5	4	2	1	11	1	7	4	1029
1	1	80	2	3	2	158	65	26	3	1		4	1.04	46	0.49	30	47.4	104	2	7.41	5.6	10	97	4	2	1	1	1	1	0	0	80.9	3	2	75	4	2	90.7	4	2				0	9	1	5	4	1031
1	1	86	2	4	2	159	42	16	1	2	13	3	1.33	57	0.64	38	47.8	9	1	7.43	4.7	12	97	1	1	1	1	1	1	0	0													0					1032
1	1	53	1	4	2	176	45	15	1	3		3	3.33	69	1.87	49	56.3	4	2	7.49	5.2	5.9	84	22	2	1	0	0	0	1	0	51.1	2	1										0	11	2	8	3	1033
1	1	86	1	4	2	168	69	24	2	2	40	3	2.98	83	1.11	42	37.3	9	2	7.45	4.7	9.7	95	8	1	2	0	0	0	1	1	80.9	4	2										0	10	1	7	3	1034
1	1	78	2	4	2	167	55	19.5	2	3		4	1.93	66	0.52	24	26.8	117	1	7.36	10.5	6.9	85	19	2	2	1	1	0	0	0	60.6	3	2										0	15	2	8	7	1035
1	1	86	2	3	2	160	40	16	1	2	1	3	1.49	61	0.66	38	44.1	122	2	7.46	5.2	9.1	95	11	1	2	1	1	1	0	1	40.7	1	1										0	25	2	11	14	1036
1	1	85	2	4	2	162	64	24	2	2	9	3	1.88	74	0.89	50	47.3	141	2	7.44	5.4	7.4	91	9	1	1	0	0	1	1	0	77.7	4	2	84.8	4	2							0	5	0	2	3	1037
1	1	82	1	4	2	176	71	23	2	2	40	3	2.03	49	1.2	39	59	218	2	7.45	5	9.9	95	16	3	1	1	1	1	0	0	48.9	2	1	84.8	4	2	100	4	2				0	22	2	13	9	1038
1	1	70	2	4	2	159	70	27	3	3		3	1.01	38	0.72	35	71.2	101	2	7.41	6.1	9	94	8	1	1	0	0	0	1	1	67.8	3	2	55.6	3	2	53.2	2	1	67.8	3	2	1	18	2	11	7	1039
1	1	79	2	3	2	162	60	23	2	2	2	4	0.84	32	0.57	29	68.4	110	1	7.55	5.6	6.8	85	7	1	1	1	1	0	1	0	67.8	3	2	90.7	4	2	65.5	3	2	75	4	2	1	17	2	9	8	1040
1	1	66	1	4	2	167	50	18	2	2	20	4	1.86	47	0.63	20	33.6	2	1	7.5	5.9	6.4	83	3	3	2	0	0	0	1	0	67.8	3	2										0	21	2	12	9	1041
1	1	71	1	4	2	180	136	42	3	2	28	4	1.89	41	1.03	29	54.3	243	2	7.45	5.8	10	96	3	1	2	1	1	1	1	0	53.2	2	1	80.9	4	2	63.1	3	2	51	2	1	1	19	2	10	9	1042
1	1	72	2	4	2	153	60	25	3	2	15	3	1.29	55	0.77	42	59.3	83	1	7.5	4.8	10	96	8	1	1	1	1	1	0	0													0					1043
1	1	86	1	4	2	162	60	23	2	2	2	4	1.09	34	0.79	33	72.5	137	1	7.39	7.1	9	94	8	1	2	1	1	0	0	0	47	1	1	55.6	3	2	47	1	1	67.8	3	2	1	8	1	1	7	1044
1	1	76	2	4	2	165	86	32	3	3		3	1.64	57	1.05	49	64	208	2	7.4	6.9	7.5	90	4	1	1	0	0	0	0	1	70.2	3	2	77.7	1	1	80.9	4	2	65.5	3	2	1	16	2	11	5	1045
1	1	75	1	3	2	171	56	19	2	2	26	4	3.1	75	0.61	19	17	9	2	7.41	6.7	7.9	91	6	1	2	1	1	1	0	0				100	4	2							0					1046
1	1	65	1	4	2	174	87	28	3	3		4	1.59	36	0.81	24	50.9	223	2	7.42	5.9	10	97	3	1	1	1	1	1	0	1	84.8	4	2	75	4	2	90.7	4	2	90.7	4	2	1	16	2	10	6	1047
1	1	52	1	4	2	170	62	21	2	2	0	3	2.45	55	1.09	31	55.3	2	2	7.45	4.3	8.7	94	7	1	1	1	0	0	0	0	75.5	4	2	89.8	4	2	72.5	4	2	53.2	2	1	1	7	0	7	0	1048
1	1	83	2	3	1	154	36	15	1	2	5	3	1.23	67	0.58	39	27	172	2	7.45	5.8	7.1	90	7	1	1	1	1	1	0	0	55.6	3	2										0	5	0	0	5	1049
1	1	77	2	4	2	149	36	16	1	3		4	1.31	69	0.45	29	34	91	2	7.49	5.2	8.1	92	12	1	1	1	1	0	0	0	39.4	1	1	43.7	1	1	53.2	2	1	100	4	2	1	23	2	12	11	1050
1	1	80	1	3	2	173	78	26	3	2	2	4	1.85	53	0.61	22	33	2	1	7.39	8	7.6	90	7	2	1	1	1	0	0	0	100	4	2	77.7	4	2							0	8	1	2	6	1051
1	1	86	2	4	2	160	60	23	2	2	2	3	1.17	54	0.68	41	58	240	1	7.34	7.4	7.2	85	9	2	1	0	0	1	1	0	67.8	3	2	67.8	3	2							0	23	2	11	12	1052
1	1	71	2	3	2	149	58	26	3	2	2	3	1.19	51	0.62	32	47	90	2	7.53	4.4	9.3	95	2	1	1	0	0	0	1	0	72.5	4	2	84.8	4	2	58.1	3	2	100	4	2	1	14	2	6	8	1054
2	2	65	2	2	1	159	80	32	3	2	2	3	1.21	43	0.7	31	57.6	2	1	7.45	5.6	8.5	94	10	1	1	1	1	1	1	0	65.5	3	2	70.2	3	2	63.1	3	2	84.8	4	2	1	21	2	9	12	2001
2	2	84	2	2	1	160	54	21	2	2	35	3	1.81	72	0.66	37	36.5	131	2	7.39	5.5	9.4	95	10	1	1	0	1	0	0	0	90.7	4	2	58.1	3	2	55.6	3	2	63.1	3	2	1	6	0	3	3	2002
2	2	66	2	1	1	156	90	37	3	3		4	1.2	46	0.6	29	64.1	78	2	7.45	6.3	7.9	93	5	1	1	1	1	0	0	0	29	1	1	77.7	4	2	65.5	3	2	38.1	1	1	1	26	2	17	9	2004
2	2	75	1	2	1	169	64	23	2	2	15	4	2.3	59	0.73	25	31.7	99	2	7.37	4.5	9.5	95	16	2	2	0	0	0	0	0	53.2	2	1										0	25	2	12	13	2005
2	2	78	1	2	1	192	110	30	3	1		3	3.41	66	1.96	51	78.2	282	2	7.41	4.4	9.5	95	1	1	1	0	0	0	0	0	90.7	4	2	77.7	4	2	73.6	4	2	65.5	3	2	1	3	0	3	0	2006
2	2	76	2	2	1	152	44	19	2	2	15	3	1.31	59	0.71	42	54.1	139	1	7.53	5.6	9.2	96	7	1	1	1	1	1	0	0	53.2	2	1										0	20	2	16	4	2007
2	2	82	2	2	1	153	48	21	2	2	15	4	1.52	71	0.4	26	26.3	97	1	7.4	7.5	9.1	94	1	1	1	1	0	0	0	1	80.9	4	2	63.1	3	2	72.5	4	2				0	16	2	9	7	2008
2	2	58	2	2	1	153	56	24	2	3		3	2.07	77	1	46	58.5	120	2	7.4	5.5	8.8	94	1	1	2	0	0	0	0	0	58.1	3	2										0	14	2	9	5	2009
2	2	61	2	2	1	166	144	52	3	3		3	1.43	44	1.12	44	78.2	243		7.4	7.6	7.8	93	5	1	1	1	0	1	1	0	31	1	1										0	28	2	14	14	2010
2	2	71	2	2	1	161	60	23	2	2	2	4	1.61	58	0.49	23	30.2	68	1	7.37	8	12	97	7	1	1	0	0	0	1	0	70.2	3	2	72.5	4	2	63.1	3	2	58.1	3	2	1	7	0	5	2	2011
2	2	67	1	1	1	178	130	41	3	3		3	2.32	50	1.69	47	72.9	222	1	7.48	6	8.5	93	9	1	2	0	0	0	1	0	42.2	1	1	60.6	3	2	43.7	1	1				0	21	2	11	10	2012
2	2	85	1	2	1	175	69	23	2	2	8	3	3.55	88	1.29	43	36.5	232	2	7.45	5	8.2	92	8	1	1	0	0	0	0	0	65.5	3	2	51	2	1	70.2	3	2	77.7	4	2	1	8	1	4	4	2013
2	2	74	2	2	1	156	59	25	2	3	9	3	0.94	38	0.62	33	65.7	9		7.41	6	8.4	92	4	1	1	1	1	1	1	0	38.1	1	1										0				5	2014
2	2	75	2	2	1	150	70	30	3	2	10	4	1.27	59	0.49	30	27.9	9	1	7.46	7.8	9.7	91	9	2	1	1	1	0	0	1	72.5	4	2										0	6	0	6	0	2015
2	2	77	1	1	1	169	66	23	2	2	8	3	2.53	66	1.05	36	41.6	250	2	7.49	4.9	8.9	95	3	1	2	1	1	1	1	0	72.5	4	2	100	4	2	100	4	2	100	4	2	1	11	2	7	4	2016
2	2	50	1	1	1	178	78	25	2	2	3	3	3.78	77	1.58	40	41.8	375	2	7.45	5.3	9.1	94	3	1	1	1	1	1	1	1	77.7	4	2	84.8	4	2	63.1	3	2	67.8	3	2	1	25	2	13	12	2017
2	2	80	2	2	1	156	45	19	2	3		3	1.62	68	0.65	37	40.5	131	2	7.45	4.3	9.9	96	5	1	1	1	1	1	0	0	65.5	3	2	80.9	4	2	80.9	4	2				0	1	0	1	0	2018
2	2	65	2	2	1	164	64	24	2	2	4	4	1.54	50	0.47	20	30.7	132	1	7.4	6.8	10.4	96	11	3	2	1	1	1	1	0	77.7	4	2	58.1	3	2	58.1	3	2	55.6	3	2	1	21	2	12	9	2019
2	2	78	1	2	1	168	70	25	2	3		4	1.76	47	0.87	30	49.3	3	2	7.41	5.5	7.8	92	21	1	2	1	1	0	0	0	33	1	1	51	2	1	60.6	3	2	43.7	1	1	1	7	0	0	7	2020
2	2	83	2	1	1	165	85	30	3	1		4	1.13	41	0.71	36	63.2	139	2	7.39		8.5	94	1	1	1	0	0	0	0	0													0					2021
2	2	87	1	1	1	167	60	21	2	3		4	1.84	52	0.52	20	28.5	134	2	7.43	4.6	10	95.2	16	3	1	1	1	1	0	0	47	1	1	55.6	3	2	55.6	3	2	55.6	3	2	1	17	2	8	9	2022
2	2	77	2	2	1	168	44	16	1	2	12	3	1.34	44	0.7	31	52	140	2	7.45	5.8	8.4	93	9	1	1	0	0	1	1	0	72.5	4	2	65.5	3	2							0	4	0	1	3	2023
2	2	83	2	2	1	150	41	18	2	3		3	1.69	84	0.74	51	44	87	2	7.48	4.8	8	94	4	1	1	1	1	1	0	0	60.6	3	2	77.7	4	2	90.7	4	2	65.5	3	2	1	5	0	2	3	2024
2	2	83	1	2	1	160	57	22	2	3		3	1.75	55	1.15	48	65.8	244	2	7.4	5.9	9.1	94	12	1	1	0	0	0	1	0	58.1	3	2										0			2		2025
2	2	73	2	1	1	160	45	18	2	3		3	1.6	60	0.66	33	41.3	9	2	7.44	7.9	6.7	87	7	1	2	0	0	1	0	0	67.8	3	2				55.6	3	2				0	3	0	3	0	2026
2	2	76	1	2	1	166	48	17	1	2	9	3	2.12	57	0.88	31	41.5	106	2	7.45	4.5	8.1	94	7	1	2	1	0	0	0	0	38.1	1	1	33	1	1	43.7	1	1				0	18	2	7	11	2027
2	2	88	2	2	1	162	54	21	2	3		3	1.36	55	0.68	40	50	92		7.47	6.1	7.4	91	1	2	1	0	0	0	1	0													0					2028
2	2	64	2	1	1	170	60	21	2	3		4	2	54	0.51	19	25.3	2	2	7.39	7.8	6.8	85	7	1	2	1	1	0	1	0	42.2	1	1	100	4	2							0	32	2	17	15	2029
2	2	84	2	2	1	174	42	14	1	2	5	4	1.69	69	0.55	31	32.2	89	1	7.48	6.8	13.5	98	14	3	1	1	1	0	0	0	70.2	3	2										0	13	2	6	7	2030
2	2	84	2	2	1	158	48	19	2	3		4	1.24	51	0.51	29	56.4	85	2	7.39	7.4	6	94	17	3	1	1	0	0	0	0	90.7	4	2	43.7	1	1							0	25	2	12	13	2031
2	2	53	2	1	1	165	58	21	2	3		3	1.77	52	1.25	46	70.6	168		7.45	5.6	8	94	1	1	2	0	0	1	0	0	90.7	4	2	48.9	1	1							0	9	1	8	1	2032
2	2	81	2	2	1	163	44	16	1	3		4	1.5	54	0.51	24	34	74	1	7.3	8.5	9.6	93	11	1	1	1	1	1	0	0	72.5	4	2	80.9	4	2	100	4	2				0	25	2	15	10	2033
2	2	59	2	2	1	158	69	27	3	2	3	4	1.53	52	0.71	30	46.3	199	2	7.42	5.8	10.5	95	10	1	2	1	0	1	0	0	55.6	3	2	72.5	4	2	84.8	4	2	84.8	4	2	1	17	2	9	8	2034
2	2	72	2	2	1	149	50	22	2	2	1	4	1.61	74	0.43	26	34.4	9	2	7.37	7.5	8.3	93	5	1	1	1	1	0	1	0													0					2035
2	2	81	1	2	1	170	85	30	3	2	2	4	1.47	38	0.77	26	52.2	101	2	7.42	5.9	7.4	91	8	1	1	1	1	1	0	0	63.1	3	2	77.7	4	2	84.8	4	2	63.1	3	2	1	5	0	2	3	2036
2	2	73	2	2	1	157	54	22	2	2	8	3	2.11	83	0.83	43	39.4	96	1	7.41	5.9	9.4	96	12	2	2	1	1	0	0	0	48.9	1	1	65.5	3	2	75.1	4	2	30.4	1	1	1	12	2	6	6	2037
2	2	78	2	1	1	161	45	17	1	3		4	1.91	72	0.59	30	31	116	2	7.44	5.7	7.4	88	6	1	1	0	0	0	1	0	47	1	1	65.5	3	2	53.2	2	1	55.6	3	2	1	6	0	2	4	2038
2	2	84	2	1	1	144	50	22	2	2	40	3	0.45	25	0.43	31	97	3	2	7.44	7.7	5.8	80	7	2	1	1	1	1	0	0	77.7	4	2	90.7	4	2	84.4	4	2	84.8	4	2	1	16	2	9	7	2039
2	2	79	2	2	1	162	56	21	2	1		4	1.06	40	0.64	32	60	4	1	7.41	6	9.3	94	13	1	2	1	1	0	0	0	55.6	3	2	72.5	4	2	47	1	1	40.7	1	1	1	25	2	15	10	2040
2	2	55	1	2	1	179	58	18	2	3		4	1.54	32	0.46	12	30	66	2	7.46	5.3	9.1	94	3	1	1	0	0	1	0	0	75.5	4	2	72.5	4	2	72.5	4	2				0	2	0	2	0	2041
2	2	73	2	1	1	172	60	20	2	2	20	4	0.87	30	0.45	19	52	148	1	7.42	6.6	9.4	94	15	1	2	1	1	0	0	0	80.9	4	2	60.6	3	2	47	1	1	97.5	4	2	1	10	1	8	2	2042
1	3	78	2	3	2	151	60	26	2	2	2	3	1.47	69	0.58	37	39.8	96	2	7.42	7.7	6.1	82	9	1	2	1	1	1	1	0	77.7	4	2	84.8	4	2							0	10	1	8	2	3001
1	3	65	2	4	2	164	82	30	3	3		3	2.04	67	1.1	46	53.7	170	2	7.45	5.5	9.3	95	4	1	2	1	1	0	0	0	75	4	2	77.7	4	2	70.2	3	2	75	4	2	1	17	2	10	7	3002
1	3	72	2	4	2	165	68	25	3	2	7	3	1.74	58	0.74	33	42.7	148	2	7.42	6.1	7.8	91	4	1	2	0	0	0	1	0	77.7	4	2	84.4	4	2	90.7	4	2	90.7	4	2	1	6	0	1	5	3003
1	3	83	1	4	2	172	58	20	2	3		3	2.72	70	1.3	45	47.6	216	2	7.44	5.1	9.8	96	2	1	1	0	0	0	1	0	45.3	1	1	67.8	3	2	60.6	3	2	100	4	2	1	17	2	5	12	3004
1	3	59	1	3	2	180	98	30	3	3		3	3.79	78	1.96	52	51.6	9	2	7.46	4.6	10.7	97	2	1	1	0	0	0	0	0	48.9	2	1	60.6	3	2	67.8	3	2	53.2	2	1	1	18	2	10	8	3005
1	3	70	1	4	2	178	52	16	1	3		3	1.74	38	0.71	21	41	106	2	7.47	4.8	9.6	95	9	2	2	1	1	1	0	0	45.3	1	1	58.1	3	2	75	4	2				0	27	2	15	12	3006
1	3	81	1	4	2	175	76	25	2	2	4	3	2.93	71	1.09	35	37.1	4	2	7.45	4.9	8.9	94	3	1	2	0	0	0	0	0	70.2	3	2	84.8	4	2	84.8	4	2	65.5	3	2	1	9	1	2	7	3007
1	3	83	2	4	2	165	60	22	2	2	20	3	2.29	85	1.99	33	73	202	1	7.45	5.7	7.9	90	6	1	2	0	0	1	0	0	100	4	2	77.7	4	2	100	4	2				0	10	1	5	5	3008
1	3	69	1	4	2	173	69	23	2	2	4	3	4.06	20	1.28	42	32	9	2	7.41	4.5	9.7	95	1	1	1	1	1	0	0	1	75	4	2	70.2	3	2	75	4	2	100	4	2	1	5	0	0	5	3009
1	3	65	1	4	2	178	84	24	2	2	5	4	2.33	51	0.83	24	35.6	9	1	7.46	4.3	7.5	91.3	10	2	1	1	1	0	0	0	100	4	2	100	4	2	100	4	2	100	4	2	1	1	0	0	1	3010
1	3	82	1	3	2	177	60	19	2	2	20	4	1.04	25	0.61	19	54.7	9	1	7.45	6.4	9.6	96	4	1	2	1	1	0	0	0	60.6	3	2										0	3	0	0	3	3011
1	3	58	2	3	2	161	68	27	3	2	7	4	1.91	63	0.54	22	28	76	2	7.42	5.9	9.3	94	1	1	1	1	0	0	0	0	75	4	2	84.8	4	2	77.7	4	2	70.2	3	2	1	8	1	4	4	3012
1	3	70	2	4	2	148	49	20	2	2	0	3	1.37	65	0.74	46	68.8	2	2	7.52	4.8	5.3	78	8	1	2	0	0	1	0	0	90.7	4	2										0	10	1	5	5	3013
1	3	62	1	3	2	181	73	22	2	3		3	3.26	67	1.34	35	41	244	2	9	9	9	9	4	1	2	1	1	0	0	0													0					3015
1	3	73	1	3	2	164	55	20	2	2	0	3	2.35	64	1.22	43	51.9	212	2	7.46	5.1	8.8	93	7	1	2	0	0	1	1	0	65.5	3	2	63.1	3	2	80.9	4	2	75.5	4	2	1	8	1	4	4	3016
1	3	62	2	4	2	166	95	35	3	2	10	4	1.12	35	0.6	24	53.3	136	1	7.4	7.5	7.9	90	8	3	2	0	1	0	0	0	65.5	3	2										0	2	0	0	2	3017
1	3	77	2	3	2	170	53	18	1	2	1	3	1.8	58	0.94	41	52.4	198	2	7.43	5.4	8.7	94	4	1	1	1	1	1	1	0	67.8	3	2	75	4	2	67.8	3	2				0	11	2	8	3	3018
1	3	64	2	4	2	163	77	29	3	2	0	4	1.58	43	0.57	20	22	157	2	7.39	5.7	8.8	93	14	1	2	1	1	0	1	0	63.1	3	2	66.3	3	2	100	4	2	63.1	3	2	1	13	2	7	6	3019
1	3	77	1	4	2	192	78	21	2	2	1	3	2.75	54	1.2	31	44	241	2	7.42	5.4	9.9	95	4	1	2	1	1	0	0	0	70.2	3	2	65.5	3	2	77.7	4	2	58.1	3	2	1	13	2	6	7	3020
1	3	77	1	3	2	171	71	24	2	2	16	3	2.34	59	0.86	28	36.7	215	2	7.53	5.2	9.1	95	1	1	2	0	0	0	1	0	33	1	1	77.7	4	2	68.8	3	2	80.9	4	2	1	25	2	13	12	3021
1	3	67	2	3	2	171	53	18	2	3		3	1.75	52	0.67	25	38	2	1	7.39	7.2	6.7	89	7	1	2	0	0	0	1	1	84.8	4	2	72.5	4	2	77.7	4	2				0	10	1	7	3	3022
1	3	83	2	4	2	157	48	19	2	3		3	1.57	81	0.73	46	46	111	2	7.4	5	8.2	96	14	1	1	0	0	1	1	1	80.9	4	2	84.8	4	2	75	4	2	77.7	4	2	1				2	3023
1	3	76	1	3	2	177	62	20	2	2	13	4	2.79	68	0.83	25	26	161	2	7.46	5	7.5	90	11	1	2	1	0	1	1	0	84.8	4	2	65.5	3	2	100	4	2	100	4	2	1	8	1	5	3	3024
1	3	64	2	3	2	171	64	22	2	3		3	2.12	65	1.37	51	64	5	2	7.49	4.9	11.3	95	9	1	2	1	1	0	0	0	63.1	3	2	75	4	2	75	4	2	84.8	4	2	1	5	0	5	0	3025
1	3	78	2	4	2	158	55	22	2	2	20	3	1.63	69	0.88	47	54	2	2	7.47	4.7	10.6	96	7	2	1	1	1	0	1	1	60.6	3	2	89	4	2	58.1	3	2	67.8	3	2	1	17	2	10	7	3026
1	3	75	1	4	2	180	74	23	2	2	0	3	2.68	66	1.3	40	49	4	2	7.47	5.1	9.3	95	5	1	2	0	0	0	1	0	63.1	3	2	84.8	4	2	75	4	2	84.8	4	2	1	9	1	3	6	3027
1	3	63	1	4	2	180	80	25	2	3		3	3.43	75	1.58	43	46	5	2	7.46	4.9	9	94	7	1	1	0	0	1	1	0	75	4	2	80.9	4	2	77.7	4	2	77.7	4	2	1	7	0	5	2	3028
1	3	63	1	4	2	171	55	19	2	3		3	3.24	80	1.57	47	49	3	2	7.42	5.3	10	95	6	1	1	0	0	1	0	1	55.6	3	2	90.7	4	2	100	4	2				0	19	2	10	9	3029
1	3	61	1	3	2	175	80	26	3	3		3	1.8	41	1.39	39	77	246	2	7.46	5.7	9.6	97	4	1	2	0	0	1	1	0	90.7	4	2	90.7	4	2	53.2	2	1				0	10	1	7	3	3030
1	3	83	1	4	2	185	90	26	3	2	17	3	2.73	68	1.48	48	54	4	2	7.48	4.6	8.1	93	6	1	2	0	0	0	1	0	72.5	4	2	51	2	2							0	5	0	0	5	3031
1	3	58	2	4	2	155	47	20	2	3		3	1.7	60	0.89	38	353	3	2	7.44	5.9	7.9	90	11	3	1	1	1	1	0	0	48.9	2	1	65.5	3	2							0	28	2	17	11	3032
1	3	62	2	3	2	167	54	19	2	2	5	4	1.41	44	0.55	21	39	180	1	7.42	6.4	7.2	87.5	19	3	2	1	1	1	0	0	65.5	3	2	100	4	2	80.9	4	2	90.7	4	2	1	12	2	4	8	3033
1	3	65	2	4	2	161	45	17	1	2	2	4	1.61	55	0.62	27	34.1	123	2	7.44	6.4	5.7	79	5	1	2	1	1	1	0	0	75	4	2	90.7	4	2	84.8	4	2	77.7	4	2	1	12	2	3	9	3034
1	3	84	2	4	2	160	48	19	2	3		4	1.01	46	0.44	26	43	85	2	7.42	5.9	9.1	9	1	1	1	0	0	0	1	0	60.6	3	2	72.2	3	2	65.5	3	2	48.9	2	1	1	9	1	2	7	3035
1	3	55	1	3	2	185	94	28	3	3		3	2.17	40	1.51	35	70	6	2	7.5	5.7	8.5	94	13	1	2	0	0	1	1	1	65.5	3	2	55.6	3	2	65.5	3	2	67.8	3	2	1	13	2	8	5	3036
1	3	69	1	4	2	182	74	22	2	2	0	3	4.35	95	1.91	54	46	9	2	7.43	4.1	10	95	2	1	2	0	0	0	1	0	70.2	3	2	67.8	3	2	63.1	3	2	72.5	4	2	1	13	2	6	7	3037
1	3	70	2	3	3	168	52	18	2	2	17	4	1.81	62	0.55	23	30	2	1	7.44	5	8.7	95	1	1	2	0	0	0	1	0	84.8	1	1	80.9	4	2	70.2	3	2				0	11	2	6	5	3038
1	3	58	2	3	2	164	50	19	2	3	9	3	2.2	68	1.06	40	36	330	2	7.44	5.2	10	96	4	1	1	0	0	0	1	0	75	4	2	72.5	4	2	70.2	3	2	80.9	4	2	1	28	2	16	12	3039
1	3	87	1	4	2	165	50	18	2	2	7	3	1.91	68	0.87	39	45	170	2	7.47	5.4	8.2	92	30	2	2	0	0	0	1	0	77.7	4	2										0	2	0	0	2	3040
1	3	79	2	4	2	167	80	29	3	2	10	3	1.29	49	0.76	37	59	9	1	7.44	6.9	7.4	88	11	2	2	1	1	0	0	0	90.7	4	2	53.2	2	1	75	4	2	80.9	4	2	1					3041
2	4	79	1	2	1	172	72	24	2	3	0	3	2.03	51	1.04	35	51.2	9	2	7.42	5.5	6.9	88	5	1	2	0	0	1	1	0	100	4	2	77.7	4	2	80.9	4	2	70.2	3	2	1					4001
2	4	80	2	2	1	163	68	25	3	3		3	1.26	50	0.93	50	73.4	237	2	7.41	5.9	9.7	95	5	1	2	0	0	0	1	0	77.7	4	2	80.9	4	2	84.8	4	2	77.7	4	2	1	18	2	17	1	4002
2	4	67	1	2	1	175	70	23	2	2	5	4	1.58	35	0.51	15	32.6	137	1	7.39	6.4	10	96	2	1	2	1	1	1	0	0	47	1	1										0	17	2	6	11	4003
2	4	69	1	2	1	165	64	22	2	2	14	3	1.53	40	1.14	38	74.8	257	1	7.44	5.9	9.1	93	4	1	2	1	1	0	0	0	55.6	3	2	58.1	3	2	75	4	2	51	2	1	1	26	2	15	11	4004
2	4	60	2	2	1	163	73	27	3	2	7	3	1.71	54	0.72	29	42.1	130		7.46	6.2	6.8	86	4	1	2	0	0	0	1	0	60.6	3	2	53.2	2	1	67.8	3	2				0	20	2	10	10	4005
2	4	69	2	1	1	160	47	18	2	3		4	1.24	52	0.53	27	0.4	9	1	7.39	6.9	8.1	91	1	1	2	0	0	0	0	0	67.8	3	2	51	2	1	63.1	3	2	65.5	3	2	1	21	2	12	9	4006
2	4	67	1	1	1	183	85	25	2	3		4	1.6	33	0.57	15	35.4	116	2	7.41	6.8	7.3	89	2	1	2	1	1	1	0	0	80.9	4	2	90.7	4	2	100	4	2	80.9	4	2	1	9	1	5	4	4008
2	4	59	1	2	1	175	54	18	2	2	0	3	2.85	62	1.42	39	48.1	279	2	7.46	5.2	7.6	89	4	1	2	0	0	0	1	0													0					4009
2	4	72	2	2	1	150	44	19	2	2	0	3	1.59	71	0.82	48	51.7	107	2	7.49	5	7.9	92	8	1	2	0	0	1	1	0	40.7	1	1	70.2	3	2	77.7	4	2	67.8	3	2	1	21	2	15	6	4010
2	4	64	2	1	1	165	66	25	2	3		4	1.65	52	0.69	28	42	150	2	7.47	5.5	7.2	87	8	1	1	1	0	0	0	0	65.5	3	2	65.5	3	2	72.5	4	2	63.1	3	2	1	7	0	5	2	4011
2	4	80	2	1	1	167	70	25	2	2	14	3	1.54	53	0.74	36	48.4	2	2	7.44	5.5	9.4	94	7	1	1	1	0	0	0	0	63.1	3	2	92.8	4	2	67.8	3	2	67.8	3	2	1	7	0	3	4	4012
2	4	77	1	1	1	172	82	28	3	2	10	4	1.6	40	0.6	20	37.6	9	2	7.42	6.1	8	91	3	1	2	0	0	0	1	0	60.6	3	2	100	4	2	63.1	3	2	77.7	4	2	1	11	2	7	4	4013
2	4	81	2	1	1	153	57	24	2	2	9	3	1.76	79	0.76	46	38.4	137	2	7.45	5.2	6.7	86	2	1	1	0	0	0	1	0	80.9	4	2	100	4	2	77.7	4	2	100	4	2	1	11	2	6	5	4014
2	4	71	2	1	1	163	69	21	2	2		3	2.55	77	0.98	39	38.3	158	2	7.45	4.9	8.8	92	1	1	2	1	1	0	1	0	84.4	4	2	100	4	2	100	4	2				0					4015
2	4	65	1	2	1	186	88	25	2	2	7	3	3.92	78	1.56	40	39.9	304		7.45	4.8	9.1	96	6	1	2	1	1	0	0	0	77.7	4	2										0					4016
2	4	68	1	1	1	179	76	24	2	2	3	3	3.14	68	1.44	41	45.9	353	2	7.45	4.5	10	96	5	1	1	0	0	0	1	0										65.5	3	2	1					4017
2	4	89	1	2	1	185	65	19	2	2	4	3	3.9	85	1.1	33	38.5	9		9	9	9	9	4	1	2	0	0	0	1	0	80.9	4	2	72.5	4	2	48.9	2	1	77.7	4	2	1	8	1	1	7	4018
2	4	80	2	1	1	158	60	24	2	2	36	3	1.55	63	0.87	48	56.1	159	2	7.39	5.8	9.6	95.5	2	1	2	1	1	1	1	0	63.1	3	2	55.6	3	2	65.5	3	2	51	2	1	1	9	1	4	5	4019
2	4	67	1	2	1	175	52	17	1	2	1	4	1.53	35	0.63	19	41.3	124		7.46	5.9	8.8	93	15	1	2	0	0	1	1	0													0					4020
2	4	73	1	1	1	175	79	26	3	2	20	3	2.37	59	1.14	36	47	9	2	7.49	5.6	8.9	95	4	1	2	1	1	0	0	0	100	4	2	70.2	3	2	100	4	2				0	10	1	4	6	4021
2	4	69	1	2	1	180	58	18	2	3		3	3.31	71	1.24	35	37.5	226	2	7.45	5.5	9.5	95	4	1	2	0	0	0	1	0	90.7	4	2	77.7	4	2	80.9	4	2	100	4	2	1	3	0	0	3	4022
2	4	81	1	2	1	175	65	21	2	2	25	4	2.78	68	0.79	26	28.4	196	2	7.42	6.7	8.3	92	11	1	1	0	0	1	0	0	90.7	4	2	51.8	3	2	60.6	3	2	65.5	3	2	1	13	2	9	4	4023
2	4	73	2	1	1	150	40	17	1	2	1	3	1.61	73	0.74	44	40.2	2	2	7.39	5.6	7.8	90	4	1	2	1	1	0	0	0	60.6	3	2	51	2	1	55.6	3	2	84.8	4	2	1	25	2	13	12	4024
2	4	71	1	2	1	175	98	32	3	2	4	3	3.08	79	1.04	33	34	9	1	7.44	6.2	8.2	92	9	2	2	0	0	0	1	0	84.8	4	2	80.9	4	2	58.1	3	2	65.5	3	2	1	8	1	5	3	4025
2	4	76	1	2	1	174	49	16	1	3		3	3.47	83	1.33	42	38.2	237	2	7.5	4.5	9.1	94	7	1	2	1	1	1	1	0	53.2	2	1	60.6	3	2	60.6	3	2				0	22	2	5	17	4026
2	4	71	2	1	1	154	75	31	3	3		4	1.36	55	0.52	26	38	9	2	7.49	6.3	4.7	69	8	1	1	1	1	0	0	0	77.7	4	2	90.7	4	2	63.1	3	2				0	8	1	3	5	4027
2	4	65	1	1	1	187	97	28	3	2	6	3	3.54	67	1.6	39	42	9	2	7.48	4.5	9	94	6	1	2	0	0	0	0	0	84.8	4	2	77.7	4	2	84.8	4	2	100	4	2	1	3	0	0	3	4028
2	4	47	1	2	1	185	68	20	2	3		4						9	2	7.45	6	6.5	85	4	1	1	0	0	0	0	1	67.8	3	2	53.2	2	1	80.9	4	2	72.5	4	2	1	2	0	1	1	4029
2	4	76	1	1	1	178	104	33	3	2	7	4	1.77	45	0.9	29	51	9	2	7.43	5.8	8.8	93	8	1	2	1	1	0	0	1	67.8	3	2	77.7	4	2	90.7	4	2	90.7	4	2	1	7	0	0	7	4030
2	4	65	1	2	1	178	93	29	3	2	1	4	2.29	49	0.64	18	28	118		9	9	9	9	9	1	2	1	1	1	1	0	80.9	4	2	75	4	2	48.9	2	1	100	4	2	1	18	2	10	8	4031
2	4	54	2	2	1	168	70	25	2	3		3	1.79	49	0.86	29	48	9	2	7.43	5.5	8.8	94	2	1	1	1	1	0	1	0	84.8	4	2	72.5	4	2	77.7	4	2	84.8	4	2	1	8	1	5	3	4032
2	4	59	2	1	1	160	84	33	3	2	5	4	1.95	64	0.71	28	36	191	2	7.43	4.6	9.1	94	1	1	2	1	0	1	0	0	63.1	3	2	72.5	4	2	84.8	4	2	90.7	4	2	1	30	2	19	11	4033
2	4	81	1	1	1	179	89	28	3	2	7	3	2.12	56	1.26	43	60	9	2	7.43	5.4	9.8	5.4	6	1	1	0	0	0	0	0	70.2	3	2	58.1	3	2	53.2	2	1	51	2	1	1	3	0	0	3	4034
2	4	67	1	2	1	175	54	18	2	2	7	3	2.73	66	1.22	36	44	249		7.46	5.3	6.6	85	5	1	1	0	0	0	0	0	53.2	2	1										0	25	2	14	11	4035
2	4	70	2	1	1	156	45	18	2	3		3	1.45	56	0.64	30	47	2	2	7.42	7.9	7.6	89	10	1	2	1	0	0	1	0	60.6	3	2	90.7	4	2	67.8	3	2	75	4	2	1	8	1	5	3	4036
2	4	83	1	1	1	178	72	23	2	2	40	4	2.14	55	0.79	26	37	223	2	7.42	4.9	10.7	95	5	1	2	1	1	1	0	0	55.6	3	2	100	4	2	75	4	2	84.8	4	2	1	0	0	0	0	4037
2	4	71	2	2	1	156	47	19	2	3		4	1.56	65	0.62	32	40	1	2	7.45	5.6	7.4	90	8	1	1	0	0	0	1	0	45.3	1	1	51	2	1	65.5	3	2	58.1	3	2	1	11	2	7	4	4038
2	4	61	2	1	1	149	50	23	2	3		3	1.87	76	0.78	38	42	3	2	7.41	5.8	9.5	95	3	1	2	0	0	1	1	0	55.6	3	2	77.7	4	2	65.5	3	2	67.8	3	2	1					4039
2	4	65	2	2	1	161	50	20	2	3		3	2.18	77	1.11	48	51	216	1	7.44	6.2	10	94	6	1	2	0	0	0	0	0	100	4	2	72.5	4	2							0	11	2	9	2	4040
[truncated: 48 more columns]
